# Supplementary material for: Assessment of photodynamic therapy with annatto and led for the treatment of halitosis in mouth-breathing children: Randomized controlled clinical trial
Source: PLoS One. 2024 Sep 3;19(9):e0307957. doi: 10.1371/journal.pone.0307957 (PMC11371243; doi:10.1371/journal.pone.0307957)
Supplement: S1 Data — (XLSX) [file pone.0307957.s010.xlsx]

## Sheet: Sheet1
	Parents' education	Child's previous dental experience	Snoring	Mouth open while sleeping	Daytime drowsiness	Restless sleep	Spittle on the pillow while sleeping	Waking up thirsty at night	Dry mouth	Nocturnal Enuresis	Headache	Aggressiveness	Inattention	Hyperactivity	Abnormal breathing	Difficulty swallowing	Smell	Speech	School performance	Allergies	Tooth brushing frequency	Help with tooth brushing	Toothpaste	Other harmful habits	Halitosis self-perception	Perception of child halitosis by parents
1	1	1	1	1	0	0	1	0	0	0	0	0	0	0	0	0	0	0	1	0	2	0	2	2	0	0
2	0	2	1	0	0	0	0	0	0	0	0	0	0	0	0	0	0	0	1	0	3	0	2	0	0	0
3	1	1	0	1	0	0	1	0	0	0	0	0	0	0	1	0	0	0	1	0	2	1	2	0	0	0
4	1	0	1	0	0	0	0	0	0	0	0	0	0	0	0	0	0	0	1	1	2	1	2	0	0	0
5	1	1	0	0	0	0	0	0	0	0	0	0	0	0	0	0	0	0	1	0	2	0	2	0	0	0
6	1	1	0	1	0	0	1	0	0	0	0	0	0	1	0	0	0	0	1	0	3	0	2	2	0	0
7	1	1	1	1	1	0	1	0	0	0	0	0	1	0	0	0	0	0	2	0	2	0	2	0	0	0
8	1	1	0	0	0	0	0	0	0	0	0	0	0	0	0	0	0	0	1	0	3	0	2	0	0	0
9	1	1	0	1	0	0	1	0	0	0	0	0	0	0	0	0	0	0	1	0	3	0	2	3	0	0
10	0	2	1	0	1	1	1	1	1	0	0	0	1	1	0	0	0	0	3	0	3	0	2	0	0	0
11	1	1	1	0	0	0	1	0	0	0	0	0	0	0	0	0	0	0	1	0	1	1	2	0	0	0
12	1	1	0	1	0	0	0	0	0	0	1	0	0	0	0	0	0	0	1	1	2	0	2	2	0	0
13	1	3	0	1	0	0	1	0	0	0	0	0	0	0	0	0	0	1	1	0	3	0	2	0	0	0
14	1	1	0	0	0	0	0	0	0	0	0	0	0	0	0	0	0	0	1	0	3	1	2	0	0	0
15	1	1	0	1	0	0	1	0	0	0	0	0	0	0	0	0	0	0	1	0	3	0	2	0	0	0
16	2	1	1	0	1	0	0	0	0	0	0	0	1	0	1	0	0	0	3	0	3	0	2	0	0	1
17	1	1	0	0	0	0	0	0	0	0	0	0	1	1	0	0	0	0	2	0	3	0	2	0	0	1
18	1	1	0	1	0	0	1	0	0	0	0	0	0	0	0	0	0	0	1	0	2	0	2	0	0	0
19	0	1	0	1	0	0	1	0	0	0	0	0	0	0	0	0	0	0	1	0	2	0	2	0	0	0
20	1	0	0	1	0	0	1	0	0	0	0	0	0	0	0	0	0	0	1	1	2	0	2	0	0	0
21	0	2	0	1	0	0	1	0	0	0	0	0	0	0	0	0	0	0	1	1	2	0	2	2	0	0
22	1	1	0	0	0	0	0	0	1	0	1	0	0	0	0	0	0	0	1	0	1	0	2	0	0	0
23	1	1	1	1	0	1	1	1	1	0	0	0	1	1	0	0	0	0	1	0	1	1	2	0	0	0
24	2	1	1	0	0	0	0	0	0	0	0	0	0	0	0	0	0	0	1	0	2	1	2	0	0	0
25	2	1	1	1	0	0	0	0	0	0	0	0	0	0	0	0	0	0	1	0	3	0	2	0	0	0
26	1	1	0	0	0	0	0	0	0	0	0	0	0	0	0	0	0	0	1	0	3	0	2	0	0	0
27	1	2	1	0	1	1	0	0	0	1	0	0	1	0	0	0	0	0	2	0	3	0	2	2	0	0
28	1	1	0	1	0	0	1	0	0	0	0	0	0	0	0	0	0	0	1	0	3	0	2	0	0	0
29	1	0	0	1	0	0	1	0	0	0	0	0	0	1	0	0	0	0	1	0	0	0	2	0	0	0
30	1	1	0	0	0	0	0	0	0	0	0	0	0	0	0	0	0	0	1	0	2	0	2	0	0	0
31	2	1	0	0	0	0	0	0	0	0	0	0	0	0	0	0	0	1	1	0	2	1	2	0	0	0
32	1	1	1	1	0	0	1	0	0	0	0	0	0	0	0	0	0	0	1	1	2	0	2	0	0	1
33	3	1	1	1	1	0	0	0	0	0	0	0	0	0	0	0	0	0	1	0	2	0	2	0	0	0
34	1	1	0	0	0	0	0	0	0	0	0	0	0	0	0	0	0	0	1	0	2	0	2	0	0	0
35	1	1	0	0	0	0	0	0	0	0	0	0	1	0	0	0	0	0	1	1	2	0	2	0	0	0
36	0	2	0	0	0	0	0	0	0	0	0	0	0	0	0	0	0	1	1	0	3	0	2	0	0	0
37	1	1	1	1	0	1	1	1	0	0	0	0	1	1	1	0	0	0	3	0	3	0	2	0	0	0
38	1	1	0	0	0	0	0	0	0	0	0	0	0	0	0	0	0	0	1	0	1	0	2	0	0	0
39	1	1	1	1	0	1	1	0	0	0	0	0	0	0	0	0	0	0	1	0	3	0	2	0	0	0
40	1	0	0	0	0	0	1	0	0	0	0	0	0	0	0	0	0	0	1	1	2	1	2	0	0	0
41	1	1	0	0	0	0	0	0	0	0	0	0	0	0	0	0	0	0	1	0	1	0	2	0	0	0
42	1	1	0	0	0	0	0	0	0	0	0	0	0	0	0	0	0	0	1	0	2	1	2	0	0	0
43	1	1	0	0	0	0	0	0	0	0	0	0	0	0	0	0	0	0	1	0	2	0	2	0	0	0
44	1	1	0	0	0	0	0	0	0	0	0	0	0	0	0	0	0	0	1	0	1	0	2	0	0	0
45	1	1	1	0	0	1	1	0	0	0	0	0	0	0	0	0	0	0	1	0	3	1	2	0	0	0
46	1	1	0	1	0	0	1	0	0	0	0	0	0	0	0	0	0	0	1	0	3	1	2	0	0	0
47	0	1	0	0	1	0	0	0	0	0	0	0	0	0	0	0	0	0	1	0	3	0	2	0	0	0
48	1	1	0	0	0	0	0	0	0	0	0	0	0	0	0	0	0	0	1	0	2	0	2	0	0	0
49	1	1	0	0	0	0	1	0	0	0	0	0	0	1	0	0	0	0	2	0	3	0	2	0	0	0
50	1	1	1	1	0	0	1	0	0	0	0	0	1	1	0	0	0	0	2	1	2	0	2	2	0	1
51	1	1	0	0	0	0	0	0	0	0	1	0	0	0	0	0	0	0	1	0	2	1	2	0	0	0
52	1	1	1	0	0	0	1	0	0	0	0	0	0	0	0	0	0	0	1	0	1	0	2	0	0	0
