# Supplementary material for: Assessment of photodynamic therapy with annatto and led for the treatment of halitosis in mouth-breathing children: Randomized controlled clinical trial
Source: PLoS One. 2024 Sep 3;19(9):e0307957. doi: 10.1371/journal.pone.0307957 (PMC11371243; doi:10.1371/journal.pone.0307957)
Supplement: S2 Data — (XLSX) [file pone.0307957.s011.xlsx]

## Sheet: sheet
	SCHOOL	COURSE	AGE	SEX	STUDY GROUPS	HALIM 1	HALIM 2	HALIM 3	HALIM 4	TONGUE COATING	Long face pattern	Watery eyes	THIN UPPER LIP	DRY LIPS	HYPOTONIC LIPS	INVERTED LOWER LIP	Narrow nostrils	Ogival palate	Inadequate lip sealing	ANTERIOR OPEN BITE
1	1	5	10	1	A	4	1	1	2	16	1	0	0	0	1	0	1	0	1	1
2	1	4	9	1	B	3	2	2	2	28	1	0	1	1	0	0	1	1	1	1
3	1	5	10	1	B	5	3	3	4	22	0	0	0	1	1	0	1	1	1	0
4	1	5	11	2	A	3	1	1	1	11	1	0	0	0	0	0	1	0	1	1
5	1	5	10	1	B	4	2	3	2	33	0	0	0	0	0	1	0	0	0	0
6	1	5	10	2	B	3	3	3	3	38	1	1	1	0	1	0	0	1	0	1
7	2	1	6	2	A	4	1	2	2	22	0	0	0	1	1	0	0	0	1	0
8	2	1	6	2	B	3	1	2	2	11	1	0	1	1	0	0	1	1	1	1
9	2	1	5	2	A	4	2	2	2	28	1	0	0	1	1	0	1	1	1	1
10	2	1	6	2	A	3	1	1	1	5	0	0	0	0	1	0	0	0	1	0
11	2	1	6	2	B	4	3	2	3	22	0	0	0	1	1	0	1	0	1	0
12	2	1	6	2	B	4	2	2	3	27	1	1	1	0	1	1	1	1	0	1
13	2	1	6	2	A	2	1	0	1	28	1	1	0	0	1	0	0	1	0	1
14	2	2	7	2	B	4	2	3	2	28	0	0	0	1	0	1	1	0	0	1
15	2	2	8	1	B	3	2	2	2	16	1	1	1	0	1	1	0	1	0	0
16	2	2	7	1	A	4	1	2	2	28	1	0	0	1	0	0	1	1	1	1
17	2	2	7	1	B	5	4	3	4	33	1	1	0	0	0	1	1	1	0	1
18	2	2	8	2	A	3	1	1	2	27	1	1	0	0	1	1	0	0	0	0
19	2	3	9	1	B	3	2	2	2	16	1	1	0	0	1	0	0	1	0	1
20	2	3	9	1	A	3	1	1	2	28	1	0	0	1	1	0	1	0	0	1
21	2	3	8	2	A	4	1	1	1	28	1	1	1	0	1	1	0	1	0	1
22	2	3	9	2	A	3	0	0	1	11	0	0	1	1	0	0	1	0	0	1
23	3	1	6	2	B	5	3	3	3	55	0	0	1	0	1	0	0	1	1	0
24	3	1	5	2	B	3	2	3	2	33	0	0	0	1	0	0	1	0	1	0
25	3	1	6	1	B	4	3	4	3	22	1	0	1	1	0	0	1	1	1	1
26	3	1	5	1	A	3	0	1	1	28	1	1	0	1	0	1	0	1	0	0
27	3	1	6	2	B	4	3	4	3	22	1	0	1	1	0	0	1	1	1	1
28	3	1	6	2	A	3	1	1	1	11	0	0	1	1	1	0	1	0	0	1
29	3	1	6	1	B	3	2	2	3	5	1	1	0	0	1	1	0	1	0	0
30	3	1	6	2	B	3	1	1	1	16	1	1	0	0	0	0	0	1	0	0
31	3	1	7	2	A	3	0	1	1	11	0	0	1	1	0	0	1	1	0	1
32	3	2	7	1	B	4	3	2	2	28	0	0	0	1	0	0	1	1	1	1
33	3	2	7	1	A	4	1	1	1	16	1	0	0	1	0	0	0	0	1	1
34	3	2	7	2	B	3	3	2	2	22	1	0	0	0	0	0	0	1	0	0
35	3	2	8	1	B	4	1	1	2	11	0	0	0	0	0	1	0	0	0	1
36	3	2	7	2	A	3	1	1	1	5	0	0	1	1	0	0	1	0	1	1
37	3	2	7	1	A	6	3	2	3	44	0	0	1	0	1	0	1	1	1	0
38	3	2	7	1	A	3	1	1	1	22	1	1	0	1	0	1	0	1	0	0
39	3	2	7	2	A	2	1	1	1	28	1	1	0	0	1	0	0	1	0	0
40	3	3	8	1	B	6	4	4	3	33	1	1	0	0	1	1	0	1	0	1
41	3	3	9	1	B	4	3	2	2	11	0	0	0	1	0	0	1	0	1	1
42	3	3	8	1	B	4	3	1	2	22	0	0	0	1	0	0	1	0	1	1
43	4	4	9	2	A	4	1	1	1	5	1	0	0	1	0	0	0	0	1	1
44	4	4	10	2	A	4	1	1	1	33	1	0	0	0	1	1	0	1	0	0
45	4	3	8	1	A	3	0	0	1	11	0	0	1	1	0	0	1	0	1	1
46	4	3	8	1	B	4	2	2	2	5	1	0	0	0	1	0	1	1	1	1
47	4	4	9	2	A	2	1	1	1	16	1	0	1	1	0	0	1	0	0	0
48	4	3	9	1	A	4	2	1	1	22	0	0	0	1	0	0	1	0	0	0
49	4	4	10	1	A	3	1	1	1	28	1	0	0	0	1	0	1	1	1	1
50	5	5	11	2	B	5	4	3	3	16	0	0	0	0	1	1	0	1	1	1
51	5	5	10	1	B	4	2	1	1	28	1	0	1	1	0	0	0	0	0	0
52	5	5	11	2	A	4	1	1	1	22	0	0	0	1	1	0	0	1	1	1
